# Supplementary material for: Ambient Air Pollution Exposure and Acute Osteoarthritis Exacerbations: A National Case-Crossover Analysis of 8 Million Outpatient Visits in China
Source: Toxics. 2025 Dec 19;14(1):1. doi: 10.3390/toxics14010001 (PMC12845690; doi:10.3390/toxics14010001)
Supplement: Supplementary file 1 [file toxics-14-00001-s001.zip]

Archive with 1 entries (1 files):
- toxics-4007113-supplementary.pdf
